# Supplementary material for: An RNA-based feed-forward mechanism ensures motor switching in oskar mRNA transport
Source: J Cell Biol. 2023 May 22;222(7):e202301113. doi: 10.1083/jcb.202301113 (PMC10202831; doi:10.1083/jcb.202301113)
Supplement: Table S1 — shows ssDNA oligos used to synthesize smFISH probes targeting the long 3′ UTR of stau A/B isoforms or the 5′ extended regions of stau A/C isoforms. [file JCB_202301113_TableS1.xlsx]

## Sheet: Sheet1
Name	Sequence	Length (nt)	GC%	Tm (°C)
stau3UTR_01	AGTGAATGTGTGTGGGCGT	19	0.526316	70.2413
stau3UTR_02	TTGCAAAGCAGACACCGCT	19	0.526316	70.2413
stau3UTR_03	TGCACATTGTGGCCAACGT	19	0.526316	70.2413
stau3UTR_04	GTAATGGGGTTACGGCGAT	19	0.526316	70.2413
stau3UTR_05	TTTTGTCCTGCACCGAGGT	19	0.526316	70.2413
stau3UTR_06	ATGTGTGTGTATTGGGGAG	19	0.526316	70.2413
stau3UTR_07	ATTTTTATTTGGGGCGGGGAT	21	0.428571	70.344
stau3UTR_08	TGTTCTCTCATCTTGACTCGT	21	0.428571	70.344
stau3UTR_09	TTGCTACCTGCGAATACATCT	21	0.428571	70.344
stau3UTR_10	TAATGGGAGTTACGCACAACT	21	0.428571	70.344
stau3UTR_11	ACTCGCCAAAAGCTGAACATT	21	0.428571	70.344
stau3UTR_12	TCGACGAGTTTCATCAAGCAT	21	0.428571	70.344
stau3UTR_13	GGTTTATTCGCAAATGCGGAT	21	0.428571	70.344
stau3UTR_14	TTTTGAAAGCGATTGCCGCAT	21	0.428571	70.344
stau3UTR_15	TTGGATTAACAACGTTGCGGT	21	0.428571	70.344
stau3UTR_16	TAACACCAGTTTGCACAACGT	21	0.428571	70.344
stau3UTR_17	CGTATCGTATCGTATCCGCT	20	0.5	71.3202
stau3UTR_18	GGGGACAAACCATGACAGAT	20	0.5	71.3202
stau3UTR_19	GTTTTGGCAAATCGACCGGT	20	0.5	71.3202
stau3UTR_20	GACCACAAACGGTTCATGGT	20	0.5	71.3202
stau3UTR_21	GGTTAAGTGTTCGCCTCTGT	20	0.5	71.3202
stau3UTR_22	CAATTTGTGTGGCGCAAACAAT	22	0.409091	71.3202
stau3UTR_23	GGATTGACTTCATTTCAACGGT	22	0.409091	71.3202
stau3UTR_24	CTCGAAATTTCAGTTGGTGTGT	22	0.409091	71.3202
stau3UTR_25	GGATGTTCAGCTTTTAGCTTGT	22	0.409091	71.3202
stau3UTR_26	GCTAAGAGGTATCAATAGTCCT	22	0.409091	71.3202
stau3UTR_27	GGTTACTATCAGTTCGATTCGT	22	0.409091	71.3202
stau3UTR_28	CTGTTTCTTGCATTGCTTCTCT	22	0.409091	71.3202
stau3UTR_29	GCACGATATATATCTGTGAGTC	22	0.409091	71.3202
stau3UTR_30	GATCGCAAATCGCGAAGCAAT	21	0.476191	72.2964
stauAC_01	TACTCCGTTCGATCGATGG	19	0.526316	70.2413
stauAC_02	TCTTGAGCTGTAACCTTTAGG	21	0.428571	70.344
stauAC_03	AAACCTATTTTGCACTGTGGC	21	0.428571	70.344
stauAC_04	CATGCACATCCATTCATGCG	20	0.5	71.3202
stauAC_05	CGATTTTCGTACGCAATGGTC	21	0.476191	72.2964
stauAC_06	GGCTGCTGTTGCTGCTGAA	19	0.578947	72.3992
stauAC_07	TCCATGCCGGGATGCAGAT	19	0.578947	72.3992
stauAC_08	GCGGCATGAACGTTGTGCT	19	0.578947	72.3992
stauAC_09	TCCCGTATGAACCAGCGAC	19	0.578947	72.3992
stauAC_10	CAGCTTCTTGCGCTCCCAA	19	0.578947	72.3992
stauAC_11	GGGAAAATCACAACAACTGAATGC	24	0.416667	74.7369
stauAC_12	ATGTGGGCATGGCTGTGGCT	20	0.6	75.4202
stauAC_13	ATGGTGCGCAGCTCGGATGT	20	0.6	75.4202
stauAC_14	TGGCCTCGATCGTTTGCGCA	20	0.6	75.4202
